# Supplementary material for: Potentially Avoidable Hospitalizations by Asthma and COPD in Switzerland from 1998 to 2018: A Cross-Sectional Study
Source: Healthcare (Basel). 2023 Apr 26;11(9):1229. doi: 10.3390/healthcare11091229 (PMC10178069; doi:10.3390/healthcare11091229)
Supplement: Supplementary file 1 [file healthcare-11-01229-s001.zip]

Archive with 1 entries (1 files):
- healthcare-2331875-supplementary.pdf
